# Supplementary material for: Potential Universal Engineering Component: Tetracycline Response Nanoswitch Based on Triple Helix-Graphene Oxide
Source: Micromachines (Basel). 2022 Nov 30;13(12):2119. doi: 10.3390/mi13122119 (PMC9784820; doi:10.3390/mi13122119)
Supplement: Supplementary file 1 [file micromachines-13-02119-s001.zip]

Archive with 1 entries (1 files):
- micromachines-1968018-supplementary.pdf
